# Supplementary material for: The carbon border adjustment mechanism is inefficient in addressing carbon leakage and results in unfair welfare losses
Source: Fundam Res. 2023 Mar 30;4(3):660–70. doi: 10.1016/j.fmre.2023.02.026 (PMC11630705; doi:10.1016/j.fmre.2023.02.026)
Supplement: Supplementary file 2 [file mmc2.xlsx]

## Sheet: Ad valorem tariff changes
Unit: %	Direct emission accounting (scope 1)								Indirect emission accounting (scope 1+2)
	MineralPcts	Paperpcts	Oil_pcts	Chem	BasicPha	RubPlas	FerMetal	Metalpcts	I-MineralPcts	I-Paperpcts	I-Oil_pcts	I-Chem	I-BasicPha	I-RubPlas	I-FerMetal	I-Metalpcts
UK	0.427879	0.0711324	0.40209	0.100585	0.0118334	0.0209748	0.261513	0.0235448	0.599466	0.237615	0.508039	0.258773	0.0399241	0.10898	0.404572	0.0999062
UnitedStates	2.29203	0.626159	1.13508	0.766614	0.253472	0.421755	1.33416	0.279657	3.49375	1.21391	1.49882	1.52846	0.390943	0.810977	2.41833	0.984896
Canada	0.907223	0.400453	0.89472	0.545948	0.336099	0.414327	1.16347	0.165312	1.17269	0.942449	0.928808	0.775826	0.384767	0.557207	1.45744	0.528345
Australia	0.79227	0.280811	2.78452	1.18912	0.545583	0.792346	0.828062	1.43274	1.68729	1.07376	3.12442	2.00194	0.684418	1.26965	1.78728	4.16726
Japan	2.89953	0.710372	1.10134	1.41209	0.0318087	0.117256	0.738577	0.176001	4.01645	1.61061	1.28879	1.92659	0.149605	0.547407	1.42036	0.455846
Korea	1.31233	0.134484	0.499464	0.231198	0.0100947	0.0395736	0.555606	0.0547186	1.82021	0.874307	0.636906	0.77209	0.206589	0.345744	1.13195	0.403139
Singapore	2.00671	0.214977	0.947975	1.17192	0.0300705	0.094978	2.26209	0.131581	3.46112	0.614998	0.948558	1.3665	0.0691147	0.25257	7.11679	0.752832
Other.Developed	1.26603	0.760772	1.07111	1.49691	0.169929	0.304153	0.815861	0.111377	1.9022	1.81615	1.34986	2.80051	0.270447	1.22462	2.04953	0.886564
China	4.66507	0.927906	2.31733	1.95518	0.130625	0.27128	3.07482	0.486169	6.62842	2.67881	3.57281	4.32729	0.877759	1.02752	5.38329	2.4948
India	16.1189	2.24842	1.27466	2.52474	0.644419	0.757865	14.897	1.21355	20.384	6.72514	1.50002	6.13517	1.72908	3.42263	21.292	4.01362
Russia	4.73505	0.601965	0.982965	2.98557	3.11838	2.674	3.83261	0.162264	8.19169	8.87848	2.07931	5.9943	7.93253	12.0736	8.40192	3.6245
Turkey	4.32369	0.646114	1.75732	1.72801	0.130368	0.396688	1.75481	0.39021	6.0856	1.90751	1.91663	2.98155	0.40795	1.32297	4.71142	1.26735
Thailand	10.917	3.82893	0.296927	0.615332	0.127521	0.320126	2.10149	0.320465	12.2016	4.97675	0.297216	1.17033	0.268129	0.774617	3.87319	0.607607
Malaysia	2.73235	0.729967	6.47536	1.91923	0.250497	0.562076	1.76124	0.615591	4.89624	2.43905	6.47752	3.26587	0.537069	1.45201	5.70688	2.37467
Mexico	2.72239	1.712	3.24145	1.91168	1.07137	1.30165	2.60996	0.229826	4.5152	3.23021	3.33297	3.07282	1.27952	1.99763	4.47041	1.23769
Brazil	2.06458	0.608846	1.39296	0.727228	0.111069	0.149105	2.35304	0.888864	2.41555	1.0743	1.44003	0.919716	0.150191	0.263865	2.87634	1.38555
VietNam	12.7539	2.82597	0.00247429	1.52894	0.510505	0.874158	6.49042	0.333953	15.9172	6.94959	0.00263727	3.05567	0.815024	1.78332	13.5366	1.58582
Ukraine	3.24449	0.197678	2.69968	0.75466	0.0929491	0.0646702	9.64639	1.45336	7.17379	2.71515	4.03375	6.96954	1.79723	2.71534	14.3121	4.65989
SouthAfrica	3.79197	0.347395	11.4857	1.37959	0.447187	0.546197	4.48415	1.16767	14.2474	2.21773	14.0054	5.00733	1.16194	2.57719	7.38135	5.81398
SaudiArabia	4.66644	9.39375	1.15814	4.64427	2.05755	3.67028	2.6026	1.77899	5.32077	11.2074	1.74771	6.28257	2.34196	5.04111	4.66732	2.61132
HID	2.7416	1.13841	2.41129	2.60011	0.987298	1.37544	4.90528	0.578814	3.95759	2.36673	2.69963	3.3579	1.15703	1.94884	7.43131	1.39017
LID	4.11814	1.79295	1.96909	2.81099	1.46474	2.42785	3.96721	1.1728	5.36411	2.8932	2.07349	3.78184	2.4497	2.97947	7.1779	2.55717

## Sheet: CBAM impacts in D90
Regions	Changes in carbon emissions (%)	Changes in welfare (%)	Changes in GDP (%)
EU27	0.16012	0.01924	0.08571
EFTA	0.0536	-0.000269	0.06056
UK	0.04658	0.00981	0.06516
US	0.00447	-0.000411	0.01161
Canada	-0.00761	-0.00788	0.00122
Australia	0.01741	-0.00663	-0.00966
Japan	0.04184	0.00943	0.03804
Korea	0.04526	0.01819	0.0479
Singapore	-0.01152	-0.00542	0.00715
Other.Developed	-0.01383	0.00498	0.02257
China	-0.03553	-0.00129	0.00869
India	-0.24228	-0.03032	-0.09918
Russia	-0.32599	-0.01459	-0.10469
Turkey	-0.17788	-0.00986	-0.02583
Thailand	-0.06402	0.00557	0.01536
Malaysia	0.02654	-0.01325	-0.00865
Mexico	-0.04071	-0.0086	-0.00213
Brazil	0.00638	-0.00463	-0.01235
VietNam	-0.21955	-0.01776	-0.02295
Ukraine	-1.25868	-0.51354	-1.13402
SouthAfrica	-0.25189	-0.04244	-0.10577
SaudiArabia	-0.08198	-0.04622	-0.14345
HID	-0.33376	-0.03051	-0.08494
LID	-0.09248	-0.01699	-0.0495
LDC	0.05212	0.0084	0.02973
ROW	0.1405	-0.00919	-0.000482

## Sheet: Sectoral emission changes D90
Unit: Kt	Coal	Oil	Gas	MineralPcts	Paperpcts	Oil_pcts	Chem	BasicPha	RubPlas	FerMetal	Metalpcts	Electricity	Manufac	Agric	Otherindus	Services	Transport	Total
EU27	2.027	-1.349	-40.027	549.139	22.878	400.643	404.972	0.553	6.683	519.859	-10.149	3558.63	-88.756	-85.918	-6.052	65.109	-1584.76	3713.48
EFTA	0.108	-4.657	-48.558	7.278	0.379	10.317	23.824	0.18	0.464	18.957	0.041	28.429	-0.433	-0.656	0.696	1.968	1.908	40.245
UK	-0.015	-5.516	-35.916	16.753	0.892	8.125	28.85	0.077	0.375	26.132	0.432	29.593	-2.977	-0.295	2.807	9.167	43.008	121.487
US	-7.956	-42.927	-164.371	-13.416	2.221	-47.352	-23.431	-5.642	0.668	18.613	11.546	-826.538	61.62	21.304	26.332	75.282	603.078	-310.975
Canada	-0.41	-37.613	-81.883	7.508	1.251	1.415	8.414	-0.548	1.693	5.499	3.553	-42.514	5.975	5.923	2.479	10.714	48.519	-60.023
Australia	-13.584	-2.276	-36.771	3.081	0.829	-1.722	1.819	0.293	1.493	2.109	15.342	16.513	4.347	3.84	0.973	2.857	45.407	44.553
Japan	-0.002	-0.002	-2.653	-6.135	5.256	8.871	-54.38	0.297	1.338	16.31	3.527	159.286	19.424	0.946	14.932	49.042	89.131	305.191
Korea	-0.001	-0.038	0.036	4.079	0.552	10.404	10.904	0.033	0.6	11.904	1.234	58.532	5.134	1.025	3.16	15.277	25.077	147.917
Singapore	0	0	0	-0.994	0.048	-1.51	-22.323	0.119	0.07	-0.147	0.152	4.083	1.093	0	0.232	0.495	7.655	-11.028
Other.Developed	-0.97	-0.166	-1.088	3.555	0.238	-8.126	-45.517	0.259	0.752	4.683	1.256	-99.29	7.038	1.485	1.522	4.481	46.26	-83.629
China	-87.348	-38.781	-43.971	-390.806	-12.158	-47.212	-275.24	1.891	5.373	-146.102	23.21	-2135.74	115.829	36.574	24.783	44.15	178.698	-2746.85
India	-3.435	-0.157	-0.104	-1224.13	5.19	-54.5	-115.451	5.115	2.63	-2196.19	5.642	-1116.79	42.638	15.871	-4.677	16.406	4.351	-4617.59
Russia	-4.66	0.64	-28.265	-243.34	2.398	-144.947	-424.863	11.162	-2.08	-387.6	8.68	-3598.11	31.362	21.881	0.805	5.745	89.186	-4662
Turkey	-0.032	-0.007	-0.295	-100.275	0.044	-8.319	-27.137	0.101	-0.914	-9.245	0.331	-467.46	17.477	8.486	0.248	5.154	29.613	-552.227
Thailand	-0.003	-8.531	-51.876	-94.325	-8.111	1.113	2.623	0.043	0.236	0.758	0.287	-125.154	11.055	5.756	1.582	2.28	71.623	-190.642
Malaysia	0	-0.026	-0.22	-1.515	0.27	-0.795	-19.104	0.066	-0.52	1.362	0.735	13.71	8.647	2.639	0.843	2.946	49.182	58.221
Mexico	-0.004	-13.811	-9.625	-6.901	0.413	-17.403	-27.467	-0.545	-0.721	3.666	1.079	-155.201	6.751	3.95	1.142	1.961	25.909	-186.807
Brazil	-0.004	-8.456	-10.209	-41.079	-0.651	-0.655	6.06	0.305	0.716	-17.295	5.262	-3.664	4.87	11.192	0.412	1.341	58.067	6.209
VietNam	-0.102	-0.008	-0.035	-116.427	0.217	0	-0.524	0.07	-0.932	-24.551	0.183	-202.158	20	1.023	-0.164	1.649	14.548	-307.208
Ukraine	-1.316	2.092	35.539	-32.593	1.521	-52.644	11.153	0.318	0.297	-1435	20.856	-1348.02	41.7	31.441	-27.539	0.681	149.341	-2602.17
SouthAfrica	-0.026	0	0.031	-57.246	0.776	-83.737	0.217	0.603	2.226	-112.092	0.558	-600.859	6.316	6.936	-0.754	1.375	4.651	-831.028
SaudiArabia	0	10.188	-14.241	-2.713	6.996	-34.846	-368.241	3.841	-7.043	15.828	10.828	-135.44	107.344	0	-8.054	0.513	38.08	-376.961
HID	-1.007	-6.193	-68.025	-153.265	2.899	-243.773	-158.947	5.137	5.556	-175.255	34.608	-4116.9	97.539	24.63	-3.324	5.034	162	-4589.29
LID	-0.377	-12.097	-80.655	-141.389	3.925	-57.624	-237.323	3.783	-70.274	-83.606	1.82	-1398.39	72.887	15.364	1.562	19.225	188.258	-1774.91
LDC	-0.164	-0.001	-0.015	13.315	0.25	0.598	2.816	0.256	0.251	0.314	1.861	8.72	3.1	1.994	1.744	3.566	23.953	62.557
ROW	0.208	-10.539	-37.803	38.967	1.209	56.884	70.447	2.023	7.579	65.841	9.524	773.151	10.788	2.237	10.851	6.929	83.306	1091.6

## Sheet: Sectoral production changes D90
Unit: M$	Coal	Oil	Gas	MineralPcts	Paperpcts	Oil_pcts	Chem	BasicPha	RubPlas	FerMetal	Metalpcts	Electricity	Manufac	Agric	Otherindus	Services	Transport	CGDS	Total
EU27	38.8613	-7.75781	-137.857	3456.53	229.875	2701.19	5079	-195.906	89.9688	5215.88	-1415.12	2940.19	-13259.5	-573.312	-903.25	-50	-1205.62	-2095.5	-92.3477
EFTA	0.362885	-40.5859	-145.627	107.771	12.375	88.3105	452.297	43.5469	22.0234	172.181	-68.5547	296.625	-297.156	-16.7891	43.8438	-165.125	-41.6641	95.5	559.335
UK	-0.633179	-20.6797	-53.4966	93.3906	-4.26562	42.3945	695.359	13.6758	40.6289	248.914	-24.1406	5.74219	-474.25	-23.1797	216.75	-132.25	-31.7344	376.875	969.101
US	-56.0312	-208.469	-206.156	-107.438	-91	-280.375	-245.438	-200.156	-18.0312	28.4688	110.5	-184.375	1250	37.6875	337.75	280	131	798.5	1376.44
Canada	-12.0127	-71.1953	-64.6094	24.5508	-0.15625	0.726563	60.3984	-10.8906	8.33398	17.1113	95.7656	-39.9219	193.562	13.9766	13.4375	-8.625	17.4141	25.4688	263.335
Australia	-76.7812	-7.72559	-52.6465	-18.0156	6.80664	-6.46094	4.30469	1.70312	6.18652	10.6875	45.5078	1.71484	138.594	16.168	-3.40625	31.75	24.9062	1.875	125.168
Japan	-0.079777	-0.512054	-19.7617	-54.7656	-21.3047	51.3281	-349.656	25.5312	-18.1719	-46.2188	-33.9219	35.25	-121.25	-7.52344	339.938	250	-14.1875	739.75	754.443
Korea	-0.064011	-0.38205	0.016449	-2.78125	-7.04688	74	148.328	3.57227	9.375	7.53125	-24.0469	11.6406	-224.625	-6.49609	119.766	115.125	-30.5156	279.688	473.084
Singapore	-0.000187	-0.07267	0.001394	-4.89868	-1.42871	-11.8281	-152.238	24.8555	2.47656	-0.950195	2.91699	0.769531	63.6328	0.014709	6.92188	57.9688	-19.8125	3.85938	-27.8119
Other.Developed	-1.70697	-1.58594	-12.4771	-10.2812	-11.1719	-57.375	-266.445	7.61035	-6.67578	8.77344	30.8281	-42.5625	195	-0.042969	67.6094	41	-4.45312	132.188	68.231
China	-104.188	-85.4922	-13.9932	-724.875	-135.469	-122.125	-1278.75	53.1562	44.875	-613.75	-36.25	-256.875	3059.5	125.875	461.25	228.5	-12.375	878	1467.01
India	-75.2773	-2.17188	-2.86816	-589.625	14.3574	-331.844	-364.867	59.1953	18.4492	-1165.69	19.8984	-265.5	1229.56	154.094	-192.5	328.75	17.1562	-309	-1457.88
Russia	-16.8594	-8.0625	-116.836	-386.875	28.8105	-1135.95	-1098.97	27.1826	-8.50195	-792.461	407.375	-787.312	966.594	90.4766	-69	192.25	78.2344	-244.906	-2874.81
Turkey	-3.86829	-1.64831	-0.147202	-178.25	-3.42383	-36.5254	-126.307	5.09521	-24.2246	-46.5078	-3.63281	-132.164	435.906	33.3789	-9.35938	15.0625	39.6641	-12.9375	-49.8889
Thailand	-0.97049	-4.40137	-8.58545	-68.7695	-18.9272	28.0391	29.5547	1.75171	-0.716797	-2.57031	0.868164	-37.0449	123.406	6.23438	13.7188	32.25	32.8242	42.5859	169.247
Malaysia	-0.188232	-13.375	-70.4668	-8.48828	-0.49707	-2.10938	-85.6992	1.45105	-16.3398	2.68555	0.232422	1.88965	282.562	8.67188	4.01562	53.8438	23.6367	0.382813	182.208
Mexico	-1.49219	-53.6641	-6.60352	-30.7656	-2.09961	-43.4297	-119.961	-6.54981	-12.709	1.69336	25.3125	-50.9141	267.688	7.14453	32.8281	-42.8125	3.28125	62.0312	28.9775
Brazil	-0.209015	-47.4062	-12.6172	-165.203	-25.4258	1.36719	34.5156	13.7441	15.1094	-77.2734	19.0078	-9.92969	259.188	52.8125	33.4062	9.25	13.0938	80.875	194.305
VietNam	-8.51099	-5.21191	-4.39502	-71.0371	-0.192383	0.494629	-5.62207	0.500122	-13.9639	-30.0215	2.31787	-41.3359	283.141	11.5742	-11.8789	19.9609	5.07324	-21.3594	109.533
Ukraine	-23.0513	-3.38562	28.5131	-57.3115	68.3965	-166.532	96.4155	26.3622	31.4143	-1154.88	94.8936	-457.631	1010.57	210.867	-465.977	-55.2188	106.105	-833.301	-1543.75
SouthAfrica	-18.627	-0.01445	0.505981	-99.0195	16.5088	-46.1406	-0.738281	8.29639	24.5342	-187.531	5.63281	-53.5615	332.359	27.3633	-34.8711	60.8438	6.54883	-76.3516	-34.2619
SaudiArabia	-2.7e-05	201.219	-42.5762	-5.24609	5.22144	-233.617	-619.629	14.5796	-15.6953	42.3711	44.709	-33.9531	284.32	14.4004	-180.938	16.4844	9.04492	-201.203	-700.508
HID	-30.707	-17.125	-105.406	-407.266	13.4297	-783.625	-475.875	39.4121	23.3789	-281.234	452.797	-1127.66	1472.19	215.188	-192.062	218.25	160.625	-352.062	-1177.75
LID	-30.0156	-86.375	-102.648	-272.859	4.64844	-236	-684.891	14.4609	-248.492	-175.473	-23.125	-280.18	1492.62	237.438	-83.9375	97.75	111.219	-169.875	-435.73
LDC	-1.51202	-24.9453	-23.2256	22.4844	-1.14795	2.36572	4.84033	-0.156982	-0.21875	-2.18555	21.0742	-0.507813	14.5	-5.79688	28.5391	25.7812	3.17578	59.1094	122.173
ROW	2.66797	-107.812	-200.266	72.5469	8.80762	206.383	161.193	6.10986	18.7686	116.209	67.9062	187.25	135.906	12.7188	33.6094	55.125	44.8203	43.1562	865.1
Note: CGDS means capital goods, referring to the purchases of goods and equipment destined for investment.

## Sheet: Unequal economic costs D90
Regions	GDP per capita (US$)	Carbon footprint per capita (t)	Welfare changes per capita in E50 without retaliation (US$)	Welfare changes per capita in Ret_TB with retaliation (US$)
EU27	35099.8	5.8362	5.83141	-9.67165
EFTA	89880.1	5.38509	-0.209525	18.7589
UK	46278.3	4.8549	3.90049	7.32347
UnitedStates	54398.6	14.2379	-0.19742	1.85412
Canada	50185.5	14.1969	-3.28957	2.29029
Australia	61991.6	15.3684	-3.56899	1.09173
Japan	36152.7	8.1499	2.90981	5.18367
Korea	27988.9	11.6562	4.31917	7.58709
Singapore	56007.2	7.778	-2.80353	4.42258
Other.Developed	30628.6	8.80162	1.32586	2.48113
China	7587.29	7.4117	-0.0829679	0.587245
India	1576.82	1.7694	-0.42293	-0.309711
Russia	14121.7	10.8072	-1.87355	-5.20418
Turkey	10303.9	4.6573	-0.919603	0.461745
Thailand	5969.88	3.6929	0.285921	0.878846
Malaysia	11307.1	8.4226	-1.32763	-0.0754621
Mexico	10350.8	2.7686	-0.77611	-0.348555
Brazil	11728.8	2.1988	-0.488642	0.295415
VietNam	2052.33	2.6126	-0.32492	-0.361545
Ukraine	2905.57	4.8912	-12.9561	-33.1777
SouthAfrica	6472.06	7.6204	-2.37035	-1.80847
SaudiArabia	24406.5	17.9672	-9.73819	-5.54906
HID	10898.8	3.84064	-2.98047	-1.6635
LID	3155.82	1.89896	-0.483526	-0.295986
LDC	938.982	0.379449	0.0706678	0.0355537
ROW	2729.79	1.89486	-0.226337	0.0394605

## Sheet: EU energy consumption D90
Unit: %	Coal	Oil	Gas	Oil_pcts	Electricity
Coal	0.457946	0.457946	0.457946	0.457946	0.457946
Oil	-0.056808	-0.056808	-0.056808	-0.056808	-0.056808
Gas	-0.518639	-0.518639	-0.518639	-0.518639	-0.518639
MineralPcts	1.03776	1.05666	1.14129	0.953539	0.915653
Paperpcts	0.101279	0.154312	0.181534	-0.011758	-0.029812
Oil_pcts	0.514619	0.514619	0.514619	0.514619	0.514619
Chem	0.707901	0.834777	0.861891	0.612278	0.622379
BasicPha	-0.022897	0.002163	0.073007	-0.057521	-0.160005
RubPlas	0.04702	0.079324	0.134351	-0.029637	-0.043072
FerMetal	1.44183	1.49845	1.53454	1.36219	1.27287
Metalpcts	-0.114585	-0.053316	-0.031523	-0.240479	-0.286701
Electricity	0.598959	0.603031	0.683256	0.497626	0.608412
Manufac	-0.198027	-0.21639	-0.120739	-0.28774	-0.326106
Agric	-0.15834	-0.066282	-0.043001	-0.18979	-0.231762
Otherindus	0.018941	0.149623	0.140977	-0.061658	-0.221488
Services	0.049247	0.143259	0.145994	-0.016454	-0.109832
Transport	-0.071265	0.078462	0.073865	-0.153677	-0.146431

## Sheet: Manufacture production
Domestic demand changes of manufacture products
Unit: %	EU27	EFTA	UK	US	Canada	Australia	Japan	Korea	Singapore	Other.Developed	China	India	Russia	Turkey	Thailand	Malaysia	Mexico	Brazil	VietNam	Ukraine	SouthAfrica	SaudiArabia	HID	LID	LDC	ROW
Coal	0.243102	0.222204	-0.070995	-0.068063	-0.141452	-0.058969	-0.148001	-0.063351	-0.082564	-0.050299	-0.151841	0.051615	-0.089215	-0.221371	-0.091472	-0.108051	-0.044444	-0.19591	0.629277	0.029573	-0.15921	-0.277097	-0.042103	-0.019186	-0.282367	0.076503
Oil	-0.084005	-0.073785	-0.083199	-0.061892	-0.046812	0.005935	-0.119899	-0.101421	-0.079066	-0.060845	0.060384	0.087719	-0.019832	-0.061332	-0.049308	-0.041122	-0.037958	0.002282	0.093926	0.113737	0.421291	-0.095926	0.118787	0.073437	-0.130141	-0.031753
Gas	-0.443664	-0.443457	-0.716855	-0.137238	-0.109097	-0.193495	-1.13959	-0.00789	0.01953	-0.206856	0.040694	0.00676	0.050531	-0.138096	-0.259858	-0.029933	-0.111419	-0.295321	2.41689	0.226761	0.258845	-0.268622	0.013064	-0.079011	-0.3598	-0.243317
Oil_pcts	0.926426	0.513337	0.19836	-0.037845	0.066072	0.053511	-0.083	-0.007352	-0.123518	-0.055374	-0.82236	-0.477724	-0.451859	-0.363573	-0.023781	-0.041708	-0.14145	-0.425328	0.473518	-0.338401	0.324036	-0.009811	-0.136018	-0.087868	0.064199	0.164429
Electricity	0.015839	0.075787	-0.017685	-0.017814	0.007465	0.071338	-0.032178	-0.02809	0.001106	-0.031535	0.087093	0.261565	0.05669	-0.257286	0.019141	0.005957	-0.030683	0.026336	3.43328	0.217776	0.498851	-0.036571	0.138568	0.059033	-0.048703	0.103485
Manufac	0.471077	0.439657	0.058337	-0.030406	0.016715	0.035672	0.005363	0.048383	-0.011142	-0.014145	-0.078319	-0.347327	-0.032858	0.059025	0.006971	-0.045289	0.026299	0.050946	-0.988845	-0.058717	0.154747	-0.077366	-0.208654	-0.009601	0.010782	0.289866
MineralPcts	0.635458	1.2338	0.662013	-0.031346	0.12068	0.064339	-0.168982	0.092699	-0.284462	-0.08569	-0.322742	-2.19173	-0.42495	0.073007	-0.236243	-0.248489	0.037384	-0.014992	3.17484	0.121619	-0.831404	-0.238868	-0.21184	-0.36325	0.030688	0.816091
Paperpcts	-0.132426	0.055868	0.016764	-0.09607	-0.060578	0.068548	0.028829	0.019792	0.297173	0.023381	0.233303	0.425761	0.191566	0.055779	0.107173	-0.040852	0.058401	0.068505	2.61514	0.303456	0.871184	0.080055	0.276914	0.12889	-0.028798	0.159545
Chem	-0.032196	0.185387	0.066628	-0.000145	0.049096	0.100991	-0.026793	0.011611	0.062627	0.012513	0.070622	0.066962	-0.02859	0.000773	-0.039378	-0.018994	0.042695	-0.100286	3.24087	0.295775	0.159031	-0.011634	0.156912	-0.218803	-0.044289	0.182578
BasicPha	1.35278	1.78383	0.590735	0.018744	0.090923	0.118465	-0.025521	0.003103	-0.051389	-0.040364	-1.07793	-0.871437	-0.063157	-0.018371	0.063083	0.026339	-0.075905	-0.973394	-4.36468	-0.688902	0.553197	0.016826	-0.224937	-0.28581	-0.072624	0.810142
RubPlas	-0.219602	-0.054202	-0.029881	0.023403	0.129246	0.118002	-0.027103	-0.019196	0.049348	0.005394	0.077265	0.628066	0.081167	0.005845	0.033962	0.082813	0.041047	0.070011	2.79654	0.136712	0.619186	0.04309	0.455577	0.055196	0.012748	0.189098
FerMetal	0.571521	1.1568	-0.004955	-0.0286	-0.05398	0.073108	0.003058	0.012365	0.032049	-0.039319	-0.069555	-0.315994	-0.289769	-0.16987	0.051497	-0.121756	0.008486	-0.396959	-0.711555	-0.213648	0.31793	-0.061116	-0.747071	-0.143994	-0.056766	0.287239
Metalpcts	-0.30262	-0.089905	-0.084094	0.033069	0.072791	0.100056	-0.014734	-0.031256	0.072174	0.047821	0.2002	0.277732	0.207021	0.04844	0.117069	0.071247	0.055748	0.182371	3.63404	0.318377	0.631758	0.041645	0.26887	0.177099	-0.027631	0.067585
Agric	-0.160267	-0.048627	-0.071101	0.01105	0.028157	0.061741	-0.015644	-0.015515	0.028704	0.013055	0.10284	0.160532	0.067806	0.01229	0.032802	0.016622	0.028851	0.044058	1.6808	0.176618	0.436457	0.00411	0.14671	0.070733	-0.030835	0.020451
Otherindus	-0.094371	0.02757	0.030069	0.018395	0.022328	0.031001	0.039536	0.051802	0.029223	0.022906	-0.006025	0.094313	0.085754	0.047301	0.021884	0.048107	0.030892	0.009735	-1.80607	0.002555	0.274761	0.03419	0.101989	0.056451	-0.004188	0.036287
Services	-0.041981	-0.009116	-0.014699	0.007151	0.016094	0.043391	-0.00352	0.006057	0.037777	0.010862	0.091275	0.089214	0.055591	0.013837	0.036913	0.018659	0.008207	0.052291	0.64825	0.13318	0.337722	0.010898	0.102697	0.044443	-0.027779	0.026314
Transport	-0.132177	-0.032709	-0.022943	0.021188	0.04181	0.046246	-0.010605	-0.030369	-0.008571	0.005352	0.064243	0.198724	0.119099	0.065335	0.072386	0.025567	0.013447	0.087276	1.51232	0.193419	0.459544	0.005544	0.217938	0.10661	-0.036439	0.062458
CGDS	-0.128207	0.036754	0.058586	0.030443	0.029628	0.069926	0.063994	0.060628	0.02816	0.034105	0.012375	0.209127	0.102773	0.049139	0.043608	0.048822	0.04364	0.001964	-2.71406	0.047411	0.196623	0.04581	0.127824	0.08035	-0.009246	0.042459
Manufacture production changes and the sources
Unit: %	EU27	EFTA	UK	US	Canada	Australia	Japan	Korea	Singapore	Other.Developed	China	India	Russia	Turkey	Thailand	Malaysia	Mexico	Brazil	VietNam	Ukraine	SouthAfrica	SaudiArabia	HID	LID	LDC	ROW
Domestic demand	-0.057243	-0.006291	-0.007724	0.015516	0.014544	0.036965	0.006002	-0.001319	0.012571	0.020658	0.042331	0.140487	0.055709	0.014301	0.027278	0.009299	0.019222	0.027137	0.581983	0.085645	0.260977	0.01214	0.081951	0.040953	-0.0095	0.023031
Export demand	-0.185794	-0.087087	-0.065147	0.010808	0.037981	0.03128	-0.012941	-0.023164	0.038616	0.016635	0.106027	0.059986	0.086874	0.023985	0.069984	0.040574	0.014133	0.11716	1.97063	0.123622	0.069219	0.02332	0.10829	0.070888	0.016831	0.028787
Total	-0.243037	-0.093378	-0.072872	0.026324	0.052526	0.068245	-0.006939	-0.024483	0.051186	0.037293	0.148357	0.200473	0.142582	0.038285	0.097263	0.049873	0.033356	0.144297	2.55261	0.209267	0.330196	0.035459	0.190241	0.111841	0.007331	0.051818
Demand changes of Indian manufacture products and the sources
Unit: %	EU27	EFTA	UK	US	Canada	Australia	Japan	Korea	Singapore	Other.Developed	China	India	Russia	Turkey	Thailand	Malaysia	Mexico	Brazil	VietNam	Ukraine	SouthAfrica	SaudiArabia	HID	LID	LDC	ROW
Demand changs of imported manufacture products (output effect)	-0.034946	-0.004635	0.01896	-0.009845	-0.001958	-0.052439	0.045884	0.017126	0.012975	-0.034704	-0.198286	-0.265849	-0.077402	0.024565	0.018643	0.01011	-0.062855	0.040069	-1.93065	-0.238446	-0.25758	0.015453	-0.141312	-0.098741	0.048041	-0.002951
Demand changes because of price advantages (substitution effects)	0.86408	0.922275	0.835313	0.609264	0.593295	0.643858	0.588847	0.625192	0.621606	0.683032	0.569961	0.640403	0.766882	0.59476	0.595047	0.593332	0.618868	0.555785	0.70456	0.691176	0.630114	0.6249	0.550846	0.577396	0.498985	0.602341
Total	0.829134	0.91764	0.854273	0.599418	0.591337	0.591419	0.634731	0.642318	0.634582	0.648327	0.371675	0.374554	0.689481	0.619325	0.61369	0.603442	0.556013	0.595854	-1.22609	0.45273	0.372534	0.640353	0.409534	0.478655	0.547025	0.599389
